# Supplementary material for: Vector-borne and zoonotic diseases of dogs in North-west New South Wales and the Northern Territory, Australia
Source: BMC Vet Res. 2017 Aug 15;13:238. doi: 10.1186/s12917-017-1169-2 (PMC5558717; doi:10.1186/s12917-017-1169-2)
Supplement: Supplementary file 4 — Dataset upon which publication conclusions rely. (XLSX 24 kb) [file 12917_2017_1169_MOESM4_ESM.xlsx]

## Sheet: All data
Sample No	Anaplasma CT	Anaplasma platys alone	PLT	PLT count	Babesia CT	Babesia vogeli alone	PCV	PCV value	Myco1	Myco2	Haemoplasmas alone	Polymicrobial	Age	Breed	Gender	Entire/ster	BC	Ticks	Myco status	PCR negative 'control' dogs
DOG 1		0	0	237		0	0	0.49	0	0	0	0		2	1		4		0	0
DOG 10		0	0	160		0	0	0.452	0	1	1	0		2	2		3		1	1
DOG 11		0	0	238		0	0	0.487	0	0	0	0		2	1		3		0	0
DOG 12		0	0	160		0	0	0.444	0	1	1	0		2	2		3		1	1
DOG 13		0	0	275		0	0	0.527	0	0	0	0		1	2				0	0
DOG 14		0	0	203		0	0	0.52	0	0	0	0		2	1				0	0
DOG 15		0	0	253		0	0	0.438	0	0	0	0	8.35	1	2				0	0
DOG 16		0	0	183		0	0	0.576	0	0	0	0		2	1	1			0	0
DOG 17		0	0	296		0	0	0.51	0	0	0	0		1	1	1	4		0	0
DOG 19		0	0	220		0	0	0.528	0	0	0	0	1.6	2	1	2	3	0	0	0
DOG 21	32.99	1	0	101		0	0	0.39	0	0	0	0	0.5	2	2	1	3	1	0	1
DOG 22		0	0	246		0	0	0.493	0	0	0	0		2	2	1	3	0	0	0
DOG 23		0	0	242		0	0	0.569	0	0	0	0	3		1	2	3	0	0	0
DOG 24		0	0	164		0	0	0.572	0	0	0	0	1.6	1	2	2	3	0	0	0
DOG 26		0	0	434		0	0	0.459	1	0	1	0	0.5	2	2	1	3		1	1
DOG 27		0	0	277		0	0	0.461	0	0	0	0	0.5	2	2		2	1	0	0
DOG 3		0	0	300		0	0	0.603	0	0	0	0		2	1		3		0	0
DOG 30		0	0	186	31.95	1	0	0.433	0	0	0	0		2	2	1	3		0	1
DOG 31		0	1	63		0	0	0.472	0	1	1	0		2	1		3		1	1
DOG 32		0	0	273		0	0	0.557	0	0	0	0	8.35	1	2	2	3		0	0
DOG 33		0	0	214		0	0	0.605	0	0	0	0		1	2	2	3		0	0
DOG 34		0	0	184		0	0	0.567	0	1	1	0	8.35	2	2	2	3		1	1
DOG 35		0	0	230		0	0	0.652	0	0	0	0	3	1	2	1	3		0	0
DOG 36		0	0	204		0	0	0.619	0	0	0	0	3	1	1	2	3		0	0
DOG 37		0	0	138		0	0	0.424	0	0	0	0	1.6	2	2	1	3		0	0
DOG 38		0	0	228		0	0	0.486	1	1	1	0	8.35	2	1	2	3		1	1
DOG 39		0	0	191		0	0	0.338	0	0	0	0	0.5	2	2	1	3		0	0
DOG 4		0	0	227		0	0	0.54	0	0	0	0		1	1		3		0	0
DOG 40		0	0	224		0	0	0.484	0	0	0	0	3	1	1	1	3		0	0
DOG 41		0	0	171		0	0	0.41	0	0	0	0	0.5	1	2	1	3		0	0
DOG 43		0	0	290		0	0	0.511	0	0	0	0	1.6	2	2	1			0	0
DOG 44		0	0	259		0	0	0.521	0	0	0	0	1.6	2	2	1			0	0
DOG 45		0	0	209		0	0	0.444	0	1	1	0	8.35	2	2	1			1	1
DOG 46		0	0	301		0	0	0.352	0	0	0	0		2	1	1	2		0	0
DOG 47		0	0	92		0	0	0.409	0	0	0	0		2	1	1			0	0
DOG 48		0	0	126		0	0	0.433	1	1	1	0	8.35	2	2	1			1	1
DOG 49		0	0	220		0	0	0.493	0	0	0	0	1.6	2	2	1			0	0
DOG 5		0	0	284		0	0	0.496	0	0	0	0		1	2		3		0	0
DOG 50		0	0	340		0	0	0.464	1	0	1	0	8.35	2	1	1			1	1
DOG 51		0	0	251		0	0	0.39	0	0	0	0	1.6	1	2				0	0
DOG 6		0	1	77		0	0	0.428	0	0	0	0		1	1		3		0	0
DOG 7		0	0	174		0	0	0.541	0	0	0	0		2	2		3		0	0
DOG 8	32.93	1	1	29	31.53	1	0	0.396	0	0	0	1		1	2		3		0	1
DOG 9		0	0	334		0	0	0.422	0	1	1	0		2	2		3		1	1
DOG2		0	0	200		0	0	0.58	0	0	0	0		1	2		3		0	0
N1		0	0	108		0	0	0.451	0	0	0	0	3	1	2	1	2		0	0
N10		0	0	378		0	0	0.309	0	0	0	0	0.5	1	2	1	2		0	0
N11	35.72	1	0	169		0	0	0.416	0	0	0	0	3	1	1	1	2		0	1
N12		0	0	149		0	0	0.451	0	0	0	0	3	1	1	1	2		0	0
N13	32.04	1	1	17		0	0	0.319	0	0	0	0	0.5	1	1	1	2	1	0	1
N14	31.87	1	0	157		0	0	0.347	0	1	1	1	3	1	1	1	2	1	1	1
N15	31.61	1	0	134		0	1	0.273	0	0	0	0	3	1	2	1	2	1	0	1
N16		0	0	134		0	0	0.43	0	0	0	0	3	1	1	1	2	1	0	0
N17		0	0	171		0	0	0.408	0	0	0	0	3	1	2	1	2		0	0
N18	35.19	1	1	47		0	0	0.475	0	0	0	0	3	1	1	1	2		0	1
N19	35.61	1	0	149		0	0	0.475	0	1	1	1	1.6	1	2	1	2		1	1
N2	33.78	1	0	106		0	0	0.343	0	0	0	0	3	1	2	1	2		0	1
N20		0	0	303		0	0	0.45	0	0	0	0	3	1	2	1	2		0	0
N21		0	0	179		0	0	0.49	1	0	1	0	3	1	2	1	2	1	1	1
N22	33.78	1	0	419		0	0	0.333	1	0	1	1	3	1	1	1	2		1	1
N23A		0	1	40	35.58	1	1	0.278	0	0	0	0	0.5	1	1	1	2	1	0	1
N23B	35.56	1	1	55		0	1	0.28	0	0	0	0	0.5	1	1	1	2	1	0	1
N24		0	0	222		0	0	0.431	0	0	0	0	3	1	2	1	2	1	0	0
N25		0	1	68		0	0	0.413	0	0	0	0	3	1	2	1	2	1	0	0
N26		0	0	277		0	0	0.479	0	0	0	0	0.5	1	1	1	2	1	0	0
N27	27.3	1	0	178	35.65	1	1	0.23	0	0	0	1	0.5	1	2	1	2	1	0	1
N28		0	0	114		0	0	0.46	0	0	0	0	0.5	1	1	1	2	1	0	0
N29		0	0	91		0	0	0.426	0	0	0	0	0.5	1	2	1	2	1	0	0
N3	26.91	1	0	125	34.5	1	0	0.327	0	1	1	1	0.5	1	1	1	2	1	1	1
N30		0	0	157		0	0	0.529	0	0	0	0	0.5	1	1	1	2	1	0	0
N4		0	1	37		0	1	0.296	0	0	0	0	0.5	1	2	1	2		0	0
N5	34.75	1	0	229		0	0	0.377	1	0	1	1	3	1	2	1	2	0	1	1
N6	30.76	1	0	141		0	0	0.416	0	0	0	0	1.6	1	1	1	2	1	0	1
N7		0	1	55		0	0	0.426	0	0	0	0	3	1	1	1	2		0	0
N8	34.62	1	1	9		0	1	0.248	0	0	0	0	0.5	1	1	1	2		0	1
N9		0	0	152	34.97	1	1	0.261	0	0	0	0	0.5	1	1	1	2		0	1
P1	32.14	1	1	14		0	1	0.269	0	0	0	0	0.5	1	2	1	2		0	1
P10	32.83	1	0	310		0	0	0.449	0	0	0	0	0.5	1	2	1	2	1	0	1
P11	35.28	1	0	156		0	0	0.341	0	0	0	0	3	1	1	1	2		0	1
P12	33.27	1	1	4	33.06	1	1	0.288	0	0	0	1	0.5	1	2	1	2	1	0	1
P13		0	0	182		0	0	0.483	0	1	1	0	0.5	1	1	1	2	1	1	1
P14	29.5	1	1	16		0	1	0.248	0	0	0	0	1.6	1	1	1	2	1	0	1
P15		0	0	186		0	0	0.435	1	0	1	0	0.5	1	2	1	2		1	1
P16		0	0	140		0	0	0.414	0	1	1	0	1.6	1	1	1	2		1	1
P17		0	0	130		0	0	0.373	1	0	1	0	1.6	1	1	1	2		1	1
P18		0	1	56		0	0	0.359	0	1	1	0	3	1	2	1	2		1	1
P19	36.14	1	0	121		0	0	0.45	0	0	0	0	3	1	2	2	3		0	1
P20		0	0	102		0	0	0.478	1	0	1	0	3	1	2	1	2	1	1	1
P3	29.08	1	1	14		0	1	0.295	0	0	0	0	0.5	1	1	1	2		0	1
P4	30.33	1	1	14		0	1	0.283	0	0	0	0	0.5	1	2	1	2		0	1
P5	36.16	1	1	14		0	0	0.429	0	0	0	0	0.5	1	1	1	2		0	1
P6		0	0	157		0	0	0.458	0	0	0	0	3	1	1	1	2		0	0
P7		0	0	145		0	0	0.522	0	0	0	0	3	1	2	1	2		0	0
P8		0	0	213		0	0	0.602	0	0	0	0	3	1	2	1	2		0	0
P9	35.64	1	0	93		0	0	0.302	0	0	0	0	3	1	1	1	2		0	1
PUP 2		0	0	306		0	1	0.261	0	0	0	0	3	1	1	2	3		0	0

## Sheet: Moree
Sample No	Anaplasma CT	Anaplasma	PLT	PLT count	Babesia CT	Babesia	PCV	PCV value
DOG 39		0	0	191		0	0	0.338
DOG 46		0	0	301		0	0	0.352
DOG 21	32.99	1	0	101		0	0	0.39
DOG 51		0	0	251		0	0	0.39
DOG 8	32.93	1	1	29	31.53	1	0	0.396
DOG 47		0	0	92		0	0	0.409
DOG 41		0	0	171		0	0	0.41
DOG 9		0	0	334		0	0	0.422
DOG 37		0	0	138		0	0	0.424
DOG 6		0	1	77		0	0	0.428
DOG 48		0	0	126		0	0	0.433
DOG 30		0	0	186	31.95	1	0	0.433
DOG 15		0	0	253		0	0	0.438
DOG 12		0	0	160		0	0	0.444
DOG 45		0	0	209		0	0	0.444
DOG 10		0	0	160		0	0	0.452
DOG 26		0	0	434		0	0	0.459
DOG 27		0	0	277		0	0	0.461
DOG 50		0	0	340		0	0	0.464
DOG 31		0	1	63		0	0	0.472
DOG 40		0	0	224		0	0	0.484
DOG 38		0	0	228		0	0	0.486
DOG 11		0	0	238		0	0	0.487
DOG 1		0	0	237		0	0	0.49
DOG 49		0	0	220		0	0	0.493
DOG 22		0	0	246		0	0	0.493
DOG 5		0	0	284		0	0	0.496
DOG Y53		0	0	123		0	0	0.503
DOG 17		0	0	296		0	0	0.51
DOG 43		0	0	290		0	0	0.511
DOG 14		0	0	203		0	0	0.52
DOG 44		0	0	259		0	0	0.521
DOG 13		0	0	275		0	0	0.527
DOG 19		0	0	220		0	0	0.528
DOG 4		0	0	227		0	0	0.54
DOG 7		0	0	174		0	0	0.541
DOG 32		0	0	273		0	0	0.557
DOG 34		0	0	184		0	0	0.567
DOG 23		0	0	242		0	0	0.569
DOG 24		0	0	164		0	0	0.572
DOG 16		0	0	183		0	0	0.576
DOG2		0	0	200		0	0	0.58
DOG Y51	27.86	1	0	151	27.98	1	0	0.582
DOG 3		0	0	300		0	0	0.603
DOG 33		0	0	214		0	0	0.605
DOG 36		0	0	204		0	0	0.619
DOG 35		0	0	230		0	0	0.652

## Sheet: Ti Tree
Sample No	Anaplasma CT	Anaplasma	PLT	PLT count	Babesia CT	Babesia	PCV	PCV value
P12	33.27	1	1	4	33.06	1	1	0.288
N8	34.62	1	1	9		0	1	0.248
P1	32.14	1	1	14		0	1	0.269
P4	30.33	1	1	14		0	1	0.283
P3	29.08	1	1	14		0	1	0.295
P5	36.16	1	1	14		0	0	0.429
P14	29.5	1	1	16		0	1	0.248
N13	32.04	1	1	17		0	0	0.319
N4		0	1	37		0	1	0.296
N23A		0	1	40	35.58	1	1	0.278
N18	35.19	1	1	47		0	0	0.475
N23B	35.56	1	1	55		0	1	0.28
N7		0	1	55		0	0	0.426
P18		0	1	56		0	0	0.359
N25		0	1	68		0	0	0.413
N29		0	0	91		0	0	0.426
P9	35.64	1	0	93		0	0	0.302
P20		0	0	102		0	0	0.478
N2	33.78	1	0	106		0	0	0.343
N1		0	0	108		0	0	0.451
N28		0	0	114		0	0	0.46
P19	36.14	1	0	121		0	0	0.45
N3	26.91	1	0	125	34.5	1	0	0.327
P17		0	0	130		0	0	0.373
N15	31.61	1	0	134		0	1	0.273
N16		0	0	134		0	0	0.43
P16		0	0	140		0	0	0.414
N6	30.76	1	0	141		0	0	0.416
P7		0	0	145		0	0	0.522
N12		0	0	149		0	0	0.451
N19	35.61	1	0	149		0	0	0.475
N9		0	0	152	34.97	1	1	0.261
P11	35.28	1	0	156		0	0	0.341
N14	31.87	1	0	157		0	0	0.347
P6		0	0	157		0	0	0.458
N30		0	0	157		0	0	0.529
N11	35.72	1	0	169		0	0	0.416
N17		0	0	171		0	0	0.408
N27	27.3	1	0	178	35.65	1	1	0.23
N21		0	0	179		0	0	0.49
P13		0	0	182		0	0	0.483
P15		0	0	186		0	0	0.435
P8		0	0	213		0	0	0.602
N24		0	0	222		0	0	0.431
N5	34.75	1	0	229		0	0	0.377
N26		0	0	277		0	0	0.479
N20		0	0	303		0	0	0.45
PUP 2		0	0	306		0	1	0.261
P10	32.83	1	0	310		0	0	0.449
N10		0	0	378		0	0	0.309
N22	33.78	1	0	419		0	0	0.333

## Sheet: Y51Y53
Sample No	Anaplasma CT	Anaplasma	PLT	PLT count	Babesia CT	Babesia	PCV	PCV value	Myco1	Myco2	Co-infect	Age	Breed	Gender	Entire/ster	BC	Ticks	Myco status	Anyinfect
DOG Y51	27.86	1	0	151	27.98	1	0	0.582	0	1	1	0.5			1	1		1	1
DOG Y53		0	0	123		0	0	0.503	0	0	0	0.5		1	1	3	0	0	0
